# Supplementary material for: Transmembrane protein CD69 acts as an S1PR1 agonist
Source: eLife. 2023 Apr 11;12:e88204. doi: 10.7554/eLife.88204 (PMC10154026; doi:10.7554/eLife.88204)
Supplement: Figure 1—figure supplement 1—source data 1. [file elife-88204-fig1-figsupp1-data1.zip]

Archive with 3 entries (2 files):
- Figure 1ΓÇöfigure supplement 1ΓÇösource data 1/
- Figure 1ΓÇöfigure supplement 1ΓÇösource data 1/CD69-S1PR1-Gi-scFv16_SDS-PAGE gel for size exclusion chromatography.tif
- __MACOSX/Figure 1ΓÇöfigure supplement 1ΓÇösource data 1/._CD69-S1PR1-Gi-scFv16_SDS-PAGE gel for size exclusion chromatography.tif
