# Supplementary material for: Transmembrane protein CD69 acts as an S1PR1 agonist
Source: eLife. 2023 Apr 11;12:e88204. doi: 10.7554/eLife.88204 (PMC10154026; doi:10.7554/eLife.88204)
Supplement: Figure 2—source data 1. [file elife-88204-fig2-data1.zip]

Archive with 11 entries (10 files):
- Figure 2ΓÇösource data 1/
- Figure 2ΓÇösource data 1/Lysate_anti-StrepII-CD69.tif
- __MACOSX/Figure 2ΓÇösource data 1/._Lysate_anti-StrepII-CD69.tif
- Figure 2ΓÇösource data 1/.DS_Store
- __MACOSX/Figure 2ΓÇösource data 1/._.DS_Store
- Figure 2ΓÇösource data 1/IP_anti-FLAG-S1PR1.tif
- __MACOSX/Figure 2ΓÇösource data 1/._IP_anti-FLAG-S1PR1.tif
- Figure 2ΓÇösource data 1/Lysate_anti-Tubulin.tif
- __MACOSX/Figure 2ΓÇösource data 1/._Lysate_anti-Tubulin.tif
- Figure 2ΓÇösource data 1/IP_anti-StrepII-CD69.tif
- __MACOSX/Figure 2ΓÇösource data 1/._IP_anti-StrepII-CD69.tif
