# Supplementary material for: Transmembrane protein CD69 acts as an S1PR1 agonist
Source: eLife. 2023 Apr 11;12:e88204. doi: 10.7554/eLife.88204 (PMC10154026; doi:10.7554/eLife.88204)
Supplement: Figure 2—figure supplement 1—source data 1. [file elife-88204-fig2-figsupp1-data1.zip]

Archive with 5 entries (4 files):
- Figure 2ΓÇöfigure supplement 1ΓÇösource data 1/
- Figure 2ΓÇöfigure supplement 1ΓÇösource data 1/CD69-wild type_SDS-PAGE gel_Coomassie stain.tif
- __MACOSX/Figure 2ΓÇöfigure supplement 1ΓÇösource data 1/._CD69-wild type_SDS-PAGE gel_Coomassie stain.tif
- Figure 2ΓÇöfigure supplement 1ΓÇösource data 1/CD69-V48F,V49F and I56F,I59F_SDS-PAGE gel_Coomassie stain.tif
- __MACOSX/Figure 2ΓÇöfigure supplement 1ΓÇösource data 1/._CD69-V48F,V49F and I56F,I59F_SDS-PAGE gel_Coomassie stain.tif
